# Supplementary material for: The Extent of Gender Gap in Citations in Ophthalmology Literature
Source: Front Med (Lausanne). 2022 May 18;9:855385. doi: 10.3389/fmed.2022.855385 (PMC9159794; doi:10.3389/fmed.2022.855385)
Supplement: Supplementary file 1 [file Table_1.xlsx]

## Sheet: Sheet1
Table 1. The accuracy of GenderAPI for 100 randomly selectd authors
name		gender	country	found_name	probability	total_names		Manual gender verification
Adiv A Johnson		male	ID	adiv	87	15		male
Hanan Awad Alkozi		female	SA	hanan	88	1938		female
Francis L Munier		male	US	francis	88	8191		male
Nan Yuan		female	TH	nan	86	3527		male
William H Morgan		male	US	william	100	39660		male
Oren Tomkins-Netzer		male	IL	oren	94	629		male
Tahreem A Mir		female	US	tahreem	86	7		female
Gala Beykin		female	RU	gala	89	656		female
Thomas J Wubben		male	US	thomas	100	43820		male
Meera S Ramakrishnan		female	MY	meera	99	600		female
Tock H Lim		male	MY	tock	86	14		male
Michael P Fautsch		male	US	michael	100	137572		male
Hasan Aytogan		male	TR	hasan	99	117475		male
Susan Vitale		female	US	susan	99	22627		female
Jian-Yu E		male	MY	jian	86	1006		male
Johannes von Lintig		male	DE	johannes	99	2725		male
Nitya Rajeshuni		female	ID	nitya	88	165		female
Gordana Sunaric Megevand		female	RS	gordana	100	503		female
Sven Schnichels		male	BE	sven	99	4925		male
Drew Scoles		male	US	drew	96	10001		male
Homayoun Tabandeh		male	IR	homayoun	100	32		male
Etienne M Sch?nbach		male	FR	etienne	93	1221		male
Xinxing Guo		male	CN	xinxing	100	3		male
Jackson Scharf		male	BR	jackson	99	5848		male
Joshua S Agranat		male	US	joshua	100	28146		male
Katherine J Williams		female	US	katherine	100	13877		female
Tyler M Kaplan		male	US	tyler	97	21918		male
Mark F Goerlitz-Jessen		male	US	mark	100	71343		male
Nina S Boal		female	US	nina	99	18418		female
Emily S Wong		female	US	emily	100	38006		female
Maximilian Pfau		male	DE	maximilian	100	1078		male
Jayashree Sahni		female	IN	jayashree	100	54		female
Eric Weinlander		male	US	eric	100	60208		male
David Sarraf		male	US	david	100	165865		male
Michael J Venincasa		male	US	michael	100	137572		male
Varshini Varadaraj		female	IN	varshini	100	22		female
Michael K Yoon		male	US	michael	100	137572		male
Belinda C S Leong		female	US	belinda	100	4237		female
Tristan T Hormel		male	US	tristan	93	3727		male
Eric J Shiuey		male	US	eric	100	60208		male
Madeleine K Nowak		female	US	madeleine	100	1338		female
Rachel Shah		female	US	rachel	100	37933		female
Meydan Ben Ishai		male	TR	meydan	88	43		male
Amy Huang		female	US	amy	98	44674		female
Mae O Gordon		female	PH	mae	97	2491		female
Nita Bhat		female	ID	nita	98	4105		female
Diana Salazar		female	US	diana	99	48939		female
Rajeev H Muni		male	IN	rajeev	99	892		male
Ahmed Roshdy Alagorie		male	EG	ahmed	99	43712		male
Colin A McCannel		male	US	colin	99	8017		male
Philipp K Roberts		male	DE	philipp	100	2756		male
Ho-Seok Sa		male	KR	hoseok	100	22		male
Arshad M Khanani		male	IN	arshad	99	598		male
Akinari Yamamoto		male	JP	akinari	95	20		male
Elaine M Tran		female	BR	elaine	99	14343		female
Pirro G Hysi		male	IT	pirro	100	6		male
Alison H Watson		female	US	alison	88	8505		female
Haoyu Li		male	US	haoyu	96	26		male
Edward J Casswell		male	US	edward	99	14442		male
Rachel Huckfeldt		female	US	rachel	100	37933		female
Joyce N Mbekeani		female	US	joyce	99	13265		female
Tock H Lim		male	MY	tock	86	14		male
Joseph K Canner		male	US	joseph	99	30044		male
Flora Lum		female	US	flora	99	1884		female
Michael A Durante		male	US	michael	100	137572		male
Katherine S Peters		female	US	katherine	100	13877		female
Sharon F Freedman		female	US	sharon	98	16652		female
Natalie Homer		female	US	natalie	100	18518		female
Gaurav Gupta		male	IN	gaurav	99	4133		male
Donovan Stephen Reed		male	US	donovan	99	1544		male
Sundaram Natarajan		male	IN	sundaram	100	20		male
Alex D Hwang		male	US	alex	91	115278		male
Zélia M Corrêa		female	BR	zelia	99	296		female
Kathryn P Burdon		female	US	kathryn	100	5564		female
Sapna Gangaputra		female	IN	sapna	99	299		female
Shawn Gulati		male	US	shawn	92	16646		male
Camilo Brand?o-de-Resende		male	CO	camilo	100	6738		male
Varun Gulshan		male	IN	varun	100	2728		male
Glenn Yiu		male	US	glenn	99	8259		male
Rebecca Russ Soares		female	US	rebecca	100	23734		female
Edward H Wood		male	US	edward	99	14442		male
Ingrid U Scott		female	BR	ingrid	99	12545		female
Ajay Malhotra		male	IN	ajay	98	3090		male
Hamza A Ashfaq		male	TR	hamza	99	17255		male
James E Elder		male	US	james	99	70373		male
Dana Bez		female	US	dana	90	18227		female
Michael B Gorin		male	US	michael	100	137572		male
Sarah L Chellappa		female	US	sarah	100	81365		male
Mary G Lynch		female	US	mary	99	47102		female
Spencer T Langevin		male	US	spencer	96	4909		male
Juan E Grunwald		male	MX	juan	99	86053		male
Michael J Ang		male	US	michael	100	137572		male
Alexa L Li		female	US	alexa	98	5762		female
Joelle A Hallak		female	US	joelle	99	1229		female
Rahul N Khurana		male	IN	rahul	100	7432		male
Brennan Eadie		male	US	brennan	92	842		male
Robert P L Wisse		male	US	robert	100	58781		male
Michel M Sun		male	BR	michel	95	10376		female
Omar M Ismail		male	MX	omar	100	29309		male
Amy A Mehta		female	US	amy	98	44674		female
